# Supplementary material for: Student Pharmacists during the Pandemic: Development of a COVID-19 Knowledge, Attitudes, and Practices (COVKAP) Survey
Source: Pharmacy (Basel). 2021 Sep 30;9(4):159. doi: 10.3390/pharmacy9040159 (PMC8544658; doi:10.3390/pharmacy9040159)
Supplement: Supplementary file 1 [file pharmacy-09-00159-s001.zip]

Archive with 1 entries (1 files):
- pharmacy-1362360-supplementary.pdf
